# Supplementary material for: A single dose of i.v. iron induces cardiac ferroptosis in murine cardiometabolic heart failure
Source: JCI Insight. 2026 Feb 26;11(8):e195410. doi: 10.1172/jci.insight.195410 (PMC13135405; doi:10.1172/jci.insight.195410)
Supplement: Supporting data values [file jciinsight-11-195410-s003.xlsx]

## Sheet: Figure 1E
Chow + Fe	HFHS + Fe
103.394	261.909
122.763	359.762
261.95	295.268
	259.229
	275.308

## Sheet: Figure 1F
HFHS	HFHS+Fe
12.4455	17.3808
16.1203	31.9649
18.3345	22.2564
16.8248	16.4116
	22.7107

## Sheet: Supplement Figure 1B
Running Time
HFHS	HFHS + Fe
480	0
1140	330
0	1050
810	150
690	0
60	180
E/A ratio
HFHS	HFHS + Fe
2.34483	1.13158
1.64444	1.17391
3	1.52083
1.39216	1.74468
1.47222	1.15584
	1.14815
Heart mass/Tibial Length
HFHS	HFHS + Fe
0.923913	0.994475
0.824176	1.0929
0.833333	0.944444
0.819672	1
0.893855	1.06742
0.869565	1
0.881081	0.805556
0.927778	0.886364
1.02732	0.940541
0.983333	1.0163
	1.05495

## Sheet: Supplement Figure 1C
Upregulated Pathways
	Cytoplasmic Ribosomal Proteins	Microglia Pathogen Phagocytosis Pathway	Macrophage Markers	Tyrobp Causal Network In Microglia	mRNA Processing	Oxidative Damage Response	Complement Activation Classical Pathway	Fibrin Complement Receptor 3 Signaling Pathway
value as -log(p-adj)	65.8024	6.67636	5.43454	2.45082	2.4204	2.4204	1.71372	0.0354517
Downregulated Pathways
	Calcium Regulation In Cardiac Cells	PPAR Signaling Pathway	Fatty Acid Biosynthesis	Alpha 6 Beta 4 Integrin Signaling Pathway	Nuclear Receptors In Lipid Metabolism And Toxicity	Fatty Acid Beta Oxidation	Delta Notch Signaling Pathway	Synthesis And Degradation Of Ketone Bodies
value as -log(p-adj)	3.31046	2.95901	1.72888	1.59135	1.47568	1.37599	1.3524	1.32706

## Sheet: Supplement Figure 1D
Lyso PE
HFHS	HFHS + Fe
48.91	33.6
23.595	42.45
18.915	51.13
34.22	36.78
	47.92
18:0, 18:1 PC
HFHS	HFHS + Fe
2.48537	2.99024
2.02441	6.89584
3.00931	3.6506
3.51062	3.00257
	4.86128
16:0, 16:0 PC
HFHS	HFHS + Fe
1.25203	1.62594
1.89319	4.80675
1.76472	2.23308
1.12041	1.75305
	2.67185
18:0 LysoPC
HFHS	HFHS + Fe
0.336366	0.541981
0.37489	0.573113
0.55728	0.446616
0.634899	0.298392
	0.408199
18:1 LysoPC
HFHS	HFHS + Fe
0.093435	0.18689
0.131212	0.184875
0.18576	0.167481
0.168062	0.111897
	0.16699
16:0 LysoPC
HFHS	HFHS + Fe
0.205557	0.411158
0.318657	0.406725
0.37152	0.241917
0.392143	0.186495
	0.259763
POVPC
HFHS	HFHS + Fe
0.037374	0.056067
0.0937225	0.07395
0.055728	0.055827
0.0560205	0.037299
	0.0556635
POBPC
HFHS	HFHS + Fe
0.037374	0.056067
0.0562335	0.07395
0.074304	0.074436
0.0560205	0.074598
	0.074218
